# Supplementary material for: Timing‐dependent protective and therapeutic effects of ethyl pyruvate in trinitrobenzene sulfonic acid‐induced experimental colitis
Source: Exp Physiol. 2026 Jun 17;111(8):3731–41. doi: 10.1113/EP093786 (PMC13394157; doi:10.1113/EP093786)
Supplement: Supplementary file 1 — Supplementary Tables S1. Raw Data Underlying Histopathological Scores, ELISA, and Biochemical Analyses. [file EPH-111-3731-s001.xlsx]

## Sheet: elisa values
			group	mmp9	mmp2	nfkb	inos	tac	il17	il1	il10
		control	1	3.48	44.6	5.8	137.95	16.59	473.27	111.8	70
			1	3.97	25.9	6.84	114.3	14.05	328.24	95.4	64.97
			1	3.94	20.19	6.31	148	14.87	555.71	85.6	89.75
			1	5.29	31.04	7.26	165.3	17.47	508.39	121.6	106.98
			1	4.26	31.6	6.43	130.6	16	481	122.9	105.72
			1	4.18	30.6	6.4	129	15.3	447	114	85
			1	4.07	28.9	6.71	138	16.56	493	99	96.8
		EP	2	3.97	21.6	6.03	121.54	18.3	540.45	60.1	136.59
			2	4.81	23.6	7.58	148.1	15.21	273.2	80.4	55.82
			2	4.98	20.8	6.57	125.5	13.55	429	118.3	94.42
			2	3.23	27.4	6.03	135.36	13.77	464.11	146.4	96.75
			2	4.78	32.8	7.86	131.9	28.06	396.94	154.2	108.59
			2	4.58	35	6.73	126.5	17.1	446.9	181.7	72.52
			2	4.12	24	6.82	143	20.2	413.8	126	94.7
			3	8.39	44.35	8.67	297.78	20.04	706.86	154.2	125.47
		Colitis	3	7.75	45.26	9.05	242.2	20.17	900.75	160.8	138.75
			3	7.72	58.45	9.12	160.77	23.38	532.81	154.9	92.44
			3	7	56.33	7.81	202	17.75	819.83	143.8	120.81
			3	7.01	50.89	7.16	254.75	19.25	523.65	145.8	117.21
			3	8.67	62.81	9.46	153.76	21.48	499.23	247.1	144.85
			3	6.54	69.32	8.4	217	18.57	677	293.5	70.72
		Pre-colitis	4	3.94	48.76	8.07	232.9	18.82	329.76	100.7	117.21
			4	5.84	55.22	8.3	225.9	18.39	291.59	130.7	82.03
			4	5.96	65.16	8.45	257.9	16.59	376	81	101.24
			4	7.38	54.88	8.03	246.88	15.6	342	142.5	154.19
			4	7.41	53.94	8.3	251.8	26	335	112	91.37
			4	7.18	46.73	8.45	266	18.3	310	128	122.78
			4	7.26	54.08	8.27	237	16.7	400.18	122	113.9
		Post-Colitis	5	4.58	54.12	7.6	272.45	16.62	429	86.3	123.68
			5	4.16	21.61	7.38	207.61	18.39	450.37	100.7	105.91
			5	4.09	27.99	7.35	229.37	27.14	337.4	183	97.65
			5	5.54	41	8.21	234.88	26.16	326.71	114.4	85.8
			5	3.82	53.19	7.08	241.47	24.37	528.23	108.5	147
			5	3.93	23.81	8.12	156.83	23.78	526.71	120	167.11
			5	3.47	26.75	6.23	225	22.6	436	115	122.07

## Sheet: histology values
							group	mac	mic
						control	1	0	0
							1	0	0
							1	0	0
							1	0	0
							1	0	0
							1	0	0
							1	0	0
						EP	2	0	0
							2	0	0
							2	1	1
							2	0	0
							2	0	0
							2	0	0
							2	0	0
							3	3	3
						Colitis	3	4	3
							3	3	2
							3	4	3
							3	4	3
							3	4	3
							3	3	3
						Pre-colitis	4	1	1
							4	1	1
							4	1	1
							4	1	1
							4	2	2
							4	1	1
							4	2	3
						Post-Colitis	5	1	1
							5	1	1
							5	1	1
							5	1	1
							5	1	1
							5	1	1
							5	2	2

## Sheet: biochemical values
				Leucocyte	Neutrophil	ALT	AST
		control	1.00	6870	2100	55100	116400
			1.00	8500	2350	51800	101200
			1.00	7900	1900	47900	90700
			1.00	6500	2550	60700	78900
			1.00	6315	2200	52400	85300
			1.00	7442	1800	58600	110500
			1.00	8570	2400	49300	95600
			2.00	8000	2600	47200	95800
			2.00	6000	3100	44900	101800
		EP	2.00	7200	2300	60500	103600
			2.00	8100	3400	61800	96100
			2.00	6136	2800	55700	88700
			2.00	7325	3200	49100	89400
			2.00	8514	2500	46300	84500
			3.00	11800	5100	63800	129800
		Colitis	3.00	8810	5800	66900	152400
			3.00	9970	6200	68400	158600
			3.00	11000	7400	74600	142100
			3.00	8809	4900	71200	147300
			3.00	10395	6600	65100	136900
			3.00	11981	5500	61700	154800
		Pre-colitis	4.00	7800	2200	55400	107600
			4.00	8800	2700	53100	104500
			4.00	8000	3100	65200	102100
			4.00	8700	3600	61300	95300
			4.00	7714	2900	60600	109700
			4.00	8325	2800	63700	106400
			4.00	8936	3400	56900	119200
		Post-Colitis	5.00	7800	1800	56800	101300
			5.00	9200	2100	63500	100200
			5.00	7900	2600	52900	117500
			5.00	7200	3000	54900	96400
			5.00	6994	2800	58700	112600
			5.00	8025	2400	54600	104700
			5.00	9056	2900	61200	98900
