# Supplementary material for: Timing‐dependent protective and therapeutic effects of ethyl pyruvate in trinitrobenzene sulfonic acid‐induced experimental colitis
Source: Exp Physiol. 2026 Jun 17;111(8):3731–41. doi: 10.1113/EP093786 (PMC13394157; doi:10.1113/EP093786)
Supplement: Supplementary file 2 — Supplementary Tables S2. Raw Data Underlying Gene Expression Analyses. [file EPH-111-3731-s002.xlsx]

## Sheet: 1st biological replicate
MMP9
	Technical Replicates	ct value for bactin	ct value for MMP9
Control	1	29.18	32.71	-3.53											Fold over Control
	2	29.48	32.8	-3.32	-3.425	0.148492	0.105	-3.32	-3.53	0.100134	0.0865693	0.0931048	0.00702889	0.0065355	1
EP	1	23.9	30.72	-6.82
	2	24.02	30.72	-6.7	-6.76	0.0848528	0.06	-6.7	-6.82	0.00961832	0.00885066	0.00922651	0.000391811	0.00037585	0.099098
Colitis	1	28.68	31.14	-2.46
	2	29.04	31.33	-2.29	-2.375	0.120208	0.085	-2.29	-2.46	0.204476	0.181747	0.192776	0.0116992	0.0110298	2.07053
Pre-Colitis	1	27.67	31.8	-4.13
	2	27.77	32.17	-4.4	-4.265	0.190919	0.135	-4.13	-4.4	0.0571145	0.0473661	0.0520124	0.00510204	0.00464628	0.269807
Post-Colitis	1	26.56	31.32	-4.76
	2	26.66	31.59	-4.93	-4.845	0.120208	0.085	-4.76	-4.93	0.036906	0.0328036	0.0347944	0.0021116	0.00199078	0.668964
IL1B
	Technical Replicates	ct value for bactin	ct value for IL1B
Control	1	27.51	30.66	-3.15											Fold over Control
	2	27.63	30.76	-3.13	-3.14	0.0141421	0.01	-3.13	-3.15	0.114229	0.112656	0.11344	0.000789037	0.000783587	1
EP	1	23.9	29.01	-5.11
	2	24.02	29.32	-5.3	-5.205	0.13435	0.095	-5.11	-5.3	0.0289559	0.0253829	0.0271106	0.00184529	0.0017277	0.238986
Colitis	1	28.21	30.33	-2.12
	2	28.39	30.63	-2.24	-2.18	0.0848528	0.06	-2.12	-2.24	0.230047	0.211686	0.220676	0.00937116	0.00898942	1.94531
Pre-Colitis	1	27.67	29.7	-2.03
	2	27.77	29.84	-2.07	-2.05	0.0282843	0.02	-2.03	-2.07	0.244855	0.238159	0.241484	0.00337099	0.00332458	1.09429
Post-Colitis	1	25.93	32.19	-6.26
	2	25.87	32.39	-6.52	-6.39	0.183848	0.13	-6.26	-6.52	0.0130482	0.0108964	0.0119239	0.00112435	0.00102747	0.0493776
IL17A
	Technical Replicates	ct value for bactin	ct value for IL17A
Control	1	27.13	31.71	-4.58											Fold over Control
	2	27.18	31.72	-4.54	-4.56	0.0282843	0.02	-4.54	-4.58	0.0429857	0.0418102	0.0423939	0.000591797	0.000583649	1
EP	1	25.8	30.17	-4.37
	2	25.77	30.03	-4.26	-4.315	0.0777817	0.055	-4.26	-4.37	0.052193	0.0483614	0.0502407	0.00195231	0.00187928	1.18509
Colitis	1	26.02	29.57	-3.55
	2	26.09	29.68	-3.59	-3.57	0.0282843	0.02	-3.55	-3.59	0.0853775	0.0830429	0.0842021	0.00117542	0.00115924	1.98618
Pre-Colitis	1	27.67	34.37	-6.7
	2	27.77	34.47	-6.7	-6.7	2.51215e-15	1.77636e-15	-6.7	-6.7	0.00961832	0.00961832	0.00961832	0	1.73472e-17	0.114229
Post-Colitis	1	28.52	33.23	-4.71
	2	28.65	33.57	-4.92	-4.815	0.148492	0.105	-4.71	-4.92	0.0382075	0.0330318	0.0355255	0.00268198	0.00249372	0.421908
IL12
	Technical Replicates	ct value for bactin	ct value for IL12
Control	1	27.51	31.47	-3.96											Fold over Control
	2	27.63	31.56	-3.93	-3.945	0.0212132	0.015	-3.93	-3.96	0.0656073	0.0642571	0.0649287	0.000678599	0.00067158	1
EP	1	25.02	28.4	-3.38
	2	25.03	28.42	-3.39	-3.385	0.00707107	0.005	-3.38	-3.39	0.0960547	0.0953912	0.0957224	0.000332324	0.000331174	1.47427
Colitis	1	28.21	31.12	-2.91
	2	28.39	31.28	-2.89	-2.9	0.0141421	0.01	-2.89	-2.91	0.134904	0.133046	0.133972	0.000931847	0.00092541	2.06337
Pre-Colitis	1	27.67	31.08	-3.41
	2	27.77	31.4	-3.63	-3.52	0.155563	0.11	-3.41	-3.63	0.0940779	0.0807721	0.0871715	0.00690644	0.00639943	0.650671
Post-Colitis	1	26.56	30.49	-3.93
	2	26.66	30.73	-4.07	-4	0.0989949	0.07	-3.93	-4.07	0.0656073	0.0595399	0.0625	0.00310729	0.00296013	0.466516
İNOS
	Technical Replicates	ct value for bactin	ct value for iNOS
Control	1	27.51	28.55	-1.04											Fold over Control
	2	27.63	28.6	-0.97	-1.005	0.0494975	0.035	-0.97	-1.04	0.510506	0.486327	0.49827	0.0122359	0.0119427	1
EP	1	25.36	25.94	-0.58
	2	25.2	25.73	-0.53	-0.555	0.0353553	0.025	-0.53	-0.58	0.692555	0.668964	0.680657	0.0118977	0.0116933	1.36604
Colitis	1	26.34	26.29	0.05
	2	26.51	26.51	0	0.025	0.0353553	0.025	0.05	0	1.03526	1	1.01748	0.0177852	0.0174797	2.04202
Pre-Colitis	1	24	28.52	-4.52
	2	24.02	28.56	-4.54	-4.53	0.0141421	0.01	-4.52	-4.54	0.0435857	0.0429857	0.0432847	0.000301069	0.000298989	0.0425411
Post-Colitis	1	28.52	30.13	-1.61
	2	28.65	30.25	-1.6	-1.605	0.00707107	0.005	-1.6	-1.61	0.329877	0.327598	0.328736	0.00114129	0.00113734	0.323088
NFKB
	Technical Replicates	ct value for bactin	ct value for NFKB
Control	1	27.51	28.88	-1.37											Fold over Control
	2	27.63	29.18	-1.55	-1.46	0.127279	0.09	-1.37	-1.55	0.386891	0.34151	0.363493	0.0233981	0.0219831	1
EP	1	23.9	26.55	-2.65
	2	24.02	26.68	-2.66	-2.655	0.00707107	0.005	-2.65	-2.66	0.15932	0.15822	0.158769	0.000551206	0.000549299	0.436786
Colitis	1	26.34	27.5	-1.16
	2	26.51	27.32	-0.81	-0.985	0.247487	0.175	-0.81	-1.16	0.570382	0.447513	0.505226	0.0651561	0.0577132	1.38992
Pre-Colitis	1	27.67	29.62	-1.95
	2	27.77	29.67	-1.9	-1.925	0.0353553	0.025	-1.9	-1.95	0.267943	0.258816	0.26334	0.00460311	0.00452403	0.521233
Post-Colitis	1	28.52	32.37	-3.85
	2	28.65	32.07	-3.42	-3.635	0.304056	0.215	-3.42	-3.85	0.0934281	0.0693481	0.0804926	0.0129355	0.0111445	0.15932
HMGB1
	Technical Replicates	ct value for bactin	ct value for HMGB1
Control	1	27.51	23.77	3.74											Fold over Control
	2	27.63	23.78	3.85	3.795	0.0777817	0.055	3.85	3.74	14.42	13.3614	13.8806	0.539388	0.519212	1
EP	1	23.9	21	2.9
	2	24.02	21.04	2.98	2.94	0.0565685	0.04	2.98	2.9	7.88986	7.46426	7.67411	0.215749	0.209849	0.552865
Colitis	1	28.21	24.2	4.01
	2	28.39	24.24	4.15	4.08	0.0989949	0.07	4.15	4.01	17.7531	16.1113	16.9123	0.840823	0.801	1.21841
Pre-Colitis	1	25.29	21.74	3.55
	2	25.33	21.79	3.54	3.545	0.00707107	0.005	3.55	3.54	11.7127	11.6318	11.6722	0.0405228	0.0403826	0.690159
Post-Colitis	1	26.56	24.06	2.5
	2	26.66	24.21	2.45	2.475	0.0353553	0.025	2.5	2.45	5.65685	5.46416	5.55967	0.0971814	0.0955119	0.328736
IFNG
	Technical Replicates	ct value for bactin	ct value for IFNG
Control	1	27.51	30.03	-2.52											Fold over Control
	2	27.63	30.14	-2.51	-2.515	0.00707107	0.005	-2.51	-2.52	0.175556	0.174343	0.174948	0.000607376	0.000605275	1
EP	1	23.9	28.09	-4.19
	2	24.02	28.36	-4.34	-4.265	0.106066	0.075	-4.19	-4.34	0.0547879	0.0493776	0.0520124	0.00277544	0.00263484	0.297302
Colitis	1	28.21	30.35	-2.14
	2	28.39	30.53	-2.14	-2.14	0	0	-2.14	-2.14	0.22688	0.22688	0.22688	0	0	1.29684
Pre-Colitis	1	25.29	29.45	-4.16
	2	25.33	29.48	-4.15	-4.155	0.00707107	0.005	-4.15	-4.16	0.0563282	0.0559391	0.0561333	0.000194881	0.000194206	0.247414
Post-Colitis	1	26.56	32.94	-6.38
	2	26.66	33.14	-6.48	-6.43	0.0707107	0.05	-6.38	-6.48	0.0120068	0.0112028	0.0115978	0.000408997	0.000395065	0.0511189
TNFa
	Technical Replicates	ct value for bactin	ct value for TNFa
Control	1	27.51	30	-2.49											Fold over Control
	2	27.63	30.17	-2.54	-2.515	0.0353553	0.025	-2.49	-2.54	0.178006	0.171943	0.174948	0.00305804	0.00300551	1
EP	1	23.9	28.6	-4.7
	2	24.02	28.95	-4.93	-4.815	0.162635	0.115	-4.7	-4.93	0.0384733	0.0328036	0.0355255	0.00294773	0.00272188	0.203063
Colitis	1	28.21	30.63	-2.42
	2	28.39	30.64	-2.25	-2.335	0.120208	0.085	-2.25	-2.42	0.210224	0.186856	0.198196	0.0120281	0.0113399	1.13288
Pre-Colitis	1	25.29	28.05	-2.76
	2	25.33	28.24	-2.91	-2.835	0.106066	0.075	-2.76	-2.91	0.147624	0.133046	0.140146	0.00747832	0.00709949	0.707107
Post-Colitis	1	26.56	30.15	-3.59
	2	26.66	30.18	-3.52	-3.555	0.0494975	0.035	-3.52	-3.59	0.0871715	0.0830429	0.0850821	0.00208935	0.00203927	0.429283

## Sheet: 2nd biological replicate
MMP9
	Technical Replicates	ct value for bactin	ct value for MMP9
Control	1	29.18	32.71	-3.53											Fold over Control
	2	29.48	32.8	-3.32	-3.425	0.148492	0.105	-3.32	-3.53	0.100134	0.0865693	0.0931048	0.00702889	0.0065355	1
EP	1	25.8	30.12	-4.32
	2	25.77	30.15	-4.38	-4.35	0.0424264	0.03	-4.32	-4.38	0.0500669	0.0480273	0.0490365	0.00103036	0.00100916	0.526681
Colitis	1	26.02	27.88	-1.86
	2	26.09	28.12	-2.03	-1.945	0.120208	0.085	-1.86	-2.03	0.275476	0.244855	0.259715	0.0157615	0.0148597	2.78949
Pre-Colitis	1	29.27	32.2	-2.93
	2	29.3	32.45	-3.15	-3.04	0.155563	0.11	-2.93	-3.15	0.131215	0.112656	0.121582	0.00963272	0.00892556	0.468136
Post-Colitis	1	25.93	28.68	-2.75
	2	25.87	28.77	-2.9	-2.825	0.106066	0.075	-2.75	-2.9	0.148651	0.133972	0.141121	0.00753034	0.00714887	1.1607
IL1B
	Technical Replicates	ct value for bactin	ct value for IL1B
Control	1	29.18	32.24	-3.06											Fold over Control
	2	29.48	32.55	-3.07	-3.065	0.00707107	0.005	-3.06	-3.07	0.119908	0.11908	0.119493	0.00041485	0.000413415	1
EP	1	25.8	28.95	-3.15
	2	25.77	28.94	-3.17	-3.16	0.0141421	0.01	-3.15	-3.17	0.112656	0.111105	0.111878	0.000778174	0.000772799	0.936272
Colitis	1	26.02	28.17	-2.15
	2	26.09	28.38	-2.29	-2.22	0.0989949	0.07	-2.15	-2.29	0.225313	0.204476	0.214641	0.0106713	0.0101658	1.79626
Pre-Colitis	1	29.27	31.25	-1.98
	2	29.3	31.27	-1.97	-1.975	0.00707107	0.005	-1.97	-1.98	0.255253	0.25349	0.25437	0.000883108	0.000880053	1.18509
Post-Colitis	1	25.93	29.59	-3.66
	2	25.87	29.14	-3.27	-3.465	0.275772	0.195	-3.27	-3.66	0.103665	0.0791098	0.0905589	0.0131061	0.0114491	0.356013
IL17A
	Technical Replicates	ct value for bactin	ct value for IL17A
Control	1	29.18	33.61	-4.43											Fold over Control
	2	29.48	33.74	-4.26	-4.345	0.120208	0.085	-4.26	-4.43	0.052193	0.0463914	0.0492067	0.00298625	0.00281539	1
EP	1	25.8	30.17	-4.37
	2	25.77	30.03	-4.26	-4.315	0.0777817	0.055	-4.26	-4.37	0.052193	0.0483614	0.0502407	0.00195231	0.00187928	1.02101
Colitis	1	26.02	29.57	-3.55
	2	26.09	29.68	-3.59	-3.57	0.0282843	0.02	-3.55	-3.59	0.0853775	0.0830429	0.0842021	0.00117542	0.00115924	1.71119
Pre-Colitis	1	29.27	33.61	-4.34
	2	29.3	33.64	-4.34	-4.34	0	0	-4.34	-4.34	0.0493776	0.0493776	0.0493776	0	0	0.586417
Post-Colitis	1	25.93	31.09	-5.16
	2	25.87	31.14	-5.27	-5.215	0.0777817	0.055	-5.16	-5.27	0.0279695	0.0259162	0.0269233	0.00104622	0.00100708	0.319746
IL12
	Technical Replicates	ct value for bactin	ct value for IL12
Control	1	29.18	31.03	-1.85											Fold over Control
	2	29.48	31.17	-1.69	-1.77	0.113137	0.08	-1.69	-1.85	0.309927	0.277392	0.293209	0.0167182	0.0158164	1
EP	1	25.8	26.86	-1.06
	2	25.77	26.75	-0.98	-1.02	0.0565685	0.04	-0.98	-1.06	0.50698	0.479632	0.493116	0.0138634	0.0134843	1.68179
Colitis	1	26.02	26.48	-0.46
	2	26.09	26.47	-0.38	-0.42	0.0565685	0.04	-0.38	-0.46	0.768438	0.726986	0.747425	0.021013	0.0204384	2.54912
Pre-Colitis	1	29.27	29.54	-0.27
	2	29.3	29.8	-0.5	-0.385	0.162635	0.115	-0.27	-0.5	0.82932	0.707107	0.765779	0.0635405	0.0586722	1.02456
Post-Colitis	1	25.93	27.62	-1.69
	2	25.87	27.68	-1.81	-1.75	0.0848528	0.06	-1.69	-1.81	0.309927	0.285191	0.297302	0.0126251	0.0121108	0.397768
İNOS
	Technical Replicates	ct value for bactin	ct value for iNOS
Control	1	29.18	29.04	0.14											Fold over Control
	2	29.48	29.21	0.27	0.205	0.0919239	0.065	0.27	0.14	1.20581	1.10191	1.15269	0.0531215	0.0507812	1
EP	1	25.8	25.58	0.22
	2	25.77	25.43	0.34	0.28	0.0848528	0.06	0.34	0.22	1.26576	1.16473	1.21419	0.0515617	0.0494613	1.05336
Colitis	1	26.02	25.61	0.41
	2	26.09	25.38	0.71	0.56	0.212132	0.15	0.71	0.41	1.6358	1.32869	1.47427	0.161535	0.145583	1.27899
Pre-Colitis	1	29.27	32.27	-3
	2	29.3	32.29	-2.99	-2.995	0.00707107	0.005	-2.99	-3	0.125869	0.125	0.125434	0.000435475	0.000433969	0.0850821
Post-Colitis	1	25.93	26.38	-0.45
	2	25.87	26.41	-0.54	-0.495	0.0636396	0.045	-0.45	-0.54	0.732043	0.687771	0.709562	0.0224812	0.0217908	0.481297
NFKB
	Technical Replicates	ct value for bactin	ct value for NFKB
Control	1	29.18	29.2	-0.02											Fold over Control
	2	29.48	29.57	-0.09	-0.055	0.0494975	0.035	-0.02	-0.09	0.986233	0.939523	0.962594	0.0236383	0.0230717	1
EP	1	25.8	26.51	-0.71
	2	25.77	26.38	-0.61	-0.66	0.0707107	0.05	-0.61	-0.71	0.655197	0.61132	0.632878	0.0223184	0.0215582	0.657471
Colitis	1	26.02	24.53	1.49
	2	26.09	24.64	1.45	1.47	0.0282843	0.02	1.49	1.45	2.80889	2.73208	2.77022	0.0386708	0.0381384	2.87787
Pre-Colitis	1	29.27	28.49	0.78
	2	29.3	28.2	1.1	0.94	0.226274	0.16	1.1	0.78	2.14355	1.71713	1.91853	0.225019	0.201397	0.692555
Post-Colitis	1	25.93	25.03	0.9
	2	25.87	25.8	0.07	0.485	0.586899	0.415	0.9	0.07	1.86607	1.04972	1.39959	0.46648	0.349869	0.505226
HMGB1
	Technical Replicates	ct value for bactin	ct value for HMGB1
Control	1	29.18	23.6	5.58											Fold over Control
	2	29.48	23.63	5.85	5.715	0.190919	0.135	5.85	5.58	57.68	47.8352	52.5275	5.15257	4.69229	1
EP	1	25.8	20.35	5.45
	2	25.77	20.33	5.44	5.445	0.00707107	0.005	5.45	5.44	43.7133	43.4113	43.5621	0.151236	0.150713	0.82932
Colitis	1	26.02	19.39	6.63
	2	26.09	19.53	6.56	6.595	0.0494975	0.035	6.63	6.56	99.0442	94.3532	96.6702	2.37391	2.31702	1.84038
Pre-Colitis	1	29.27	24.47	4.8
	2	29.3	24.58	4.72	4.76	0.0565685	0.04	4.8	4.72	27.8576	26.3549	27.0958	0.761768	0.740937	0.280292
Post-Colitis	1	25.93	21.45	4.48
	2	25.87	21.12	4.75	4.615	0.190919	0.135	4.75	4.48	26.9087	22.3159	24.5049	2.40376	2.18903	0.25349
IFNG
	Technical Replicates	ct value for bactin	ct value for IFNG
Control	1	29.18	28.48	0.7											Fold over Control
	2	29.48	28.49	0.99	0.845	0.205061	0.145	0.99	0.7	1.98618	1.6245	1.79626	0.18992	0.17176	1
EP	1	25.8	25.7	0.1
	2	25.77	25.59	0.18	0.14	0.0565685	0.04	0.18	0.1	1.13288	1.07177	1.10191	0.0309788	0.0301317	0.613442
Colitis	1	26.02	24.24	1.78
	2	26.09	24.76	1.33	1.555	0.318198	0.225	1.78	1.33	3.43426	2.51403	2.93834	0.495924	0.424311	1.6358
Pre-Colitis	1	29.27	28.56	0.71
	2	29.3	28.63	0.67	0.69	0.0282843	0.02	0.71	0.67	1.6358	1.59107	1.61328	0.0225206	0.0222106	0.549046
Post-Colitis	1	25.93	25.97	-0.04
	2	25.87	25.78	0.09	0.025	0.0919239	0.065	0.09	-0.04	1.06437	0.972655	1.01748	0.0468905	0.0448247	0.346277
TNFa
	Technical Replicates	ct value for bactin	ct value for TNFa
Control	1	29.18	29.25	-0.07											Fold over Control
	2	29.48	29.32	0.16	0.045	0.162635	0.115	0.16	-0.07	1.11729	0.952638	1.03168	0.085604	0.0790452	1
EP	1	25.8	25.86	-0.06
	2	25.77	25.83	-0.06	-0.06	0	0	-0.06	-0.06	0.959264	0.959264	0.959264	0	0	0.929805
Colitis	1	26.02	25.13	0.89
	2	26.09	25.46	0.63	0.76	0.183848	0.13	0.89	0.63	1.85318	1.54756	1.69349	0.159685	0.145926	1.64148
Pre-Colitis	1	29.27	28.72	0.55
	2	29.3	28.83	0.47	0.51	0.0565685	0.04	0.55	0.47	1.46409	1.38511	1.42405	0.0400355	0.0389407	0.840896
Post-Colitis	1	25.93	27.18	-1.25
	2	25.87	27.06	-1.19	-1.22	0.0424264	0.03	-1.19	-1.25	0.438303	0.420448	0.429283	0.00902014	0.00883451	0.25349
